# Supplementary material for: SIRT1 Activation by Lignans Identified via UPLC-qTOF-MS/MS-Based Metabolomic Profiling of Piper longum L. Fruit (Long Pepper)
Source: Plants (Basel). 2025 Oct 16;14(20):3186. doi: 10.3390/plants14203186 (PMC12566738; doi:10.3390/plants14203186)
Supplement: Supplementary file 1 [file plants-14-03186-s001.zip]

Archive with 1 entries (1 files):
- plants-3903631-supplementary.pdf
